# Supplementary material for: Multi-class boosting for the analysis of multiple incomplete views on microbiome data
Source: BMC Bioinformatics. 2024 May 14;25:188. doi: 10.1186/s12859-024-05767-w (PMC11092168; doi:10.1186/s12859-024-05767-w)
Supplement: Supplementary file 1 — Additional file 1. Full set of results. Description: Complete results in terms of precision, recall, F1-score, accuracy and AUROC for all the considered datasets and classifiers [file 12859_2024_5767_MOESM1_ESM.xlsx]

## Sheet: MV-ASD
Additional File 1: Complete results in terms of precision, recall, F1-score, accuracy and AUROC for all the considered datasets and classifiers
		RF
Setting	Classifier	Precision	Recall	F1-Score	Accuracy	AUC
MV-ASD-1	RF (SV)	0.9131	0.9035	0.907	0.9094	0.9567
	Concat-RF (MV)	0.9278	0.9205	0.9234	0.9252	0.9627
	rBoostSH	0.910661	0.87589	0.884132	0.889764
	irBoostSH	0.983108	0.977477	0.979888	0.980315	0.998929
MV-ASD-2	RF (SV)	0.7679	0.7667	0.7664	0.7667	0.8889
	Concat-RF (MV)	0.8733	0.8667	0.8661	0.8667	0.9278
	rBoostSH	0.983871	0.983333	0.983329	0.983333
	irBoostSH	1	1	1	1	1
MV-ASD-3	Concat-RF (MV)	0.8974	0.8974	0.8929	0.8929	0.9494
	rBoostSH	0.983871	0.980769	0.981999	0.982143
	irBoostSH	0.981481	0.983333	0.982091	0.982143	1

## Sheet: ASD-16S all
Preprocessing setting (view)			RF (SV)
Similarity threshold [%]	Filtration method	# of filtered	precision	recall	f1-score	accuracy	AUC		Classifier	precision	recall	f1-score	accuracy	AUC
90	Frequency	2	0.898777	0.898601	0.89859	0.898601	0.968483		Concat-RF (MV)	0.909812	0.909091	0.909051	0.909091	0.965231
94	Frequency	2	0.916818	0.916084	0.916047	0.916084	0.967578		rBoostSH	0.989726	0.98951	0.989509	0.98951
97	Frequency	2	0.909812	0.909091	0.909051	0.909091	0.967284		irBoost.SH	0.993103	0.993007	0.993007	0.993007	0.999902
99	Frequency	2	0.927096	0.926573	0.926551	0.926573	0.969216
90	Frequency	5	0.912769	0.912587	0.912578	0.912587	0.969069
94	Frequency	5	0.923823	0.923077	0.923043	0.923077	0.967822
97	Frequency	5	0.909171	0.909091	0.909086	0.909091	0.972346
99	Frequency	5	0.90336	0.902098	0.902021	0.902098	0.969705
90	Frequency	10	0.919765	0.91958	0.919572	0.91958	0.970659
94	Frequency	10	0.926594	0.926573	0.926573	0.926573	0.976405
97	Frequency	10	0.906091	0.905594	0.905566	0.905594	0.973519
99	Frequency	10	0.909411	0.909091	0.909073	0.909091	0.970439
90	Frequency	50	0.919765	0.91958	0.919572	0.91958	0.966258
94	Frequency	50	0.937405	0.937063	0.937051	0.937063	0.972713
97	Frequency	50	0.909812	0.909091	0.909051	0.909091	0.967236
99	Frequency	50	0.916818	0.916084	0.916047	0.916084	0.969632
90	Samples	2	0.923408	0.923077	0.923062	0.923077	0.968042
94	Samples	2	0.930407	0.93007	0.930056	0.93007	0.977798
97	Samples	2	0.902807	0.902098	0.902055	0.902098	0.965035
99	Samples	2	0.906569	0.905594	0.905538	0.905594	0.968727
90	Samples	5	0.916165	0.916084	0.91608	0.916084	0.964986
94	Samples	5	0.92316	0.923077	0.923073	0.923077	0.97171
97	Samples	5	0.927096	0.926573	0.926551	0.926573	0.968556
99	Samples	5	0.919765	0.91958	0.919572	0.91958	0.966991
90	Samples	10	0.92316	0.923077	0.923073	0.923077	0.970243
94	Samples	10	0.933757	0.933566	0.933559	0.933566	0.970488
97	Samples	10	0.916818	0.916084	0.916047	0.916084	0.964204
99	Samples	10	0.909171	0.909091	0.909086	0.909091	0.964962
90	Samples	20	0.919765	0.91958	0.919572	0.91958	0.964473
94	Samples	20	0.913092	0.912587	0.912561	0.912587	0.965353
97	Samples	20	0.930154	0.93007	0.930067	0.93007	0.966869
99	Samples	20	0.909411	0.909091	0.909073	0.909091	0.966526
90	Samples	50	0.902098	0.902098	0.902098	0.902098	0.954814
94	Samples	50	0.902807	0.902098	0.902055	0.902098	0.965304
97	Samples	50	0.899559	0.898601	0.898541	0.898601	0.963446
99	Samples	50	0.888416	0.888112	0.88809	0.888112	0.959313
90	No	-	0.898777	0.898601	0.89859	0.898601	0.968483
94	No	-	0.916818	0.916084	0.916047	0.916084	0.967578
97	No	-	0.909812	0.909091	0.909051	0.909091	0.967284
99	No	-	0.927096	0.926573	0.926551	0.926573	0.969216

## Sheet: CRC all
Preprocessing setting (view)			RF (SV)
Similarity threshold [%]	Filtration method	# of filtered	precision	recall	f1-score	accuracy	AUC		Classifier	precision	recall	f1-score	accuracy	AUC
90	Frequency	2	0.442979	0.412271	0.413929	0.426554	0.602343		Concat-RF (MV)	0.475055	0.441073	0.447275	0.450565	0.621735
94	Frequency	2	0.479193	0.424335	0.433692	0.433616	0.619022		irBoost.SH	0.961479	0.958289	0.959711	0.95904	0.996889
97	Frequency	2	0.501311	0.444492	0.45255	0.456215	0.640236
99	Frequency	2	0.498231	0.443046	0.45088	0.454802	0.629887
90	Frequency	5	0.479527	0.43993	0.445227	0.451977	0.641584
94	Frequency	5	0.434728	0.395615	0.399985	0.40678	0.593532
97	Frequency	5	0.460783	0.419974	0.420352	0.436441	0.618432
99	Frequency	5	0.473688	0.417894	0.422557	0.432203	0.627221
90	Frequency	10	0.467522	0.428813	0.435137	0.439266	0.624313
94	Frequency	10	0.46694	0.416255	0.41995	0.430791	0.611706
97	Frequency	10	0.516346	0.462216	0.46991	0.474576	0.638205
99	Frequency	10	0.471358	0.422933	0.430121	0.433616	0.607328
90	Frequency	50	0.499931	0.448205	0.457541	0.457627	0.624572
94	Frequency	50	0.490185	0.446309	0.455055	0.454802	0.622506
97	Frequency	50	0.4843	0.450567	0.453676	0.464689	0.620657
99	Frequency	50	0.441936	0.414122	0.416883	0.426554	0.631982
90	Samples	2	0.489421	0.443344	0.451263	0.45339	0.627441
94	Samples	2	0.458207	0.421112	0.427236	0.430791	0.616884
97	Samples	2	0.497912	0.447669	0.457513	0.456215	0.634036
99	Samples	2	0.503924	0.45743	0.46338	0.470339	0.633844
90	Samples	5	0.471541	0.430469	0.439057	0.437853	0.636161
94	Samples	5	0.485088	0.44179	0.450229	0.450565	0.629338
97	Samples	5	0.505782	0.465169	0.47306	0.474576	0.637415
99	Samples	5	0.504342	0.449145	0.46079	0.456215	0.622277
90	Samples	10	0.483083	0.450592	0.457514	0.45904	0.62215
94	Samples	10	0.47178	0.442061	0.446391	0.45339	0.626974
97	Samples	10	0.451404	0.413521	0.418475	0.425141	0.615345
99	Samples	10	0.455458	0.420389	0.42233	0.435028	0.607233
90	Samples	20	0.425034	0.397127	0.399556	0.409605	0.5811
94	Samples	20	0.431259	0.398502	0.397415	0.415254	0.597396
97	Samples	20	0.405229	0.378038	0.374409	0.39548	0.578077
99	Samples	20	0.416499	0.399188	0.396499	0.416667	0.594823
90	Samples	50	0.412463	0.386165	0.38446	0.402542	0.582701
94	Samples	50	0.381613	0.359715	0.355384	0.377119	0.561654
97	Samples	50	0.410392	0.39225	0.387062	0.411017	0.580972
99	Samples	50	0.445444	0.40716	0.40134	0.427966	0.591338
90	No	-	0.442979	0.412271	0.413929	0.426554	0.602343
94	No	-	0.479193	0.424335	0.433692	0.433616	0.619022
97	No	-	0.501311	0.444492	0.45255	0.456215	0.640236
99	No	-	0.498231	0.443046	0.45088	0.454802	0.629887
