# Supplementary material for: Multi-class boosting for the analysis of multiple incomplete views on microbiome data
Source: BMC Bioinformatics. 2024 May 14;25:188. doi: 10.1186/s12859-024-05767-w (PMC11092168; doi:10.1186/s12859-024-05767-w)
Supplement: Supplementary file 3 — Additional file 3. Selected views. Description: Overview of the percentage of chosen views over iterations in irBoost.SH for all the considered datasets [file 12859_2024_5767_MOESM3_ESM.xlsx]

## Sheet: MV-ASD
Additional File 3: Overview of the percentage of chosen views over iterations in irBoost.SH for all the considered datasets.
	Winning view [%]
View	MV-ASD-1	MV-ASD-2	MV-ASD-3
shotgun	49	49.6	49
16s	51	50.4	51

## Sheet: ASD16S
Preprocessing setting (view)			ASD-16S
Similarity threshold [%]	Filtration method	# of filtered	Winning view [%]
90	No	-	2.4
90	Frequency	2	1.8
90	Frequency	5	2.4
90	Frequency	10	3.2
90	Frequency	50	2.8
90	Samples	2	1.8
90	Samples	5	2.8
90	Samples	10	2.2
90	Samples	20	2.4
90	Samples	50	2.6
94	No	-	2.8
94	Frequency	2	2.2
94	Frequency	5	3.4
94	Frequency	10	2.4
94	Frequency	50	2.6
94	Samples	2	3.8
94	Samples	5	2.6
94	Samples	10	1.6
94	Samples	20	3.8
94	Samples	50	2
97	No	-	1.4
97	Frequency	2	2.2
97	Frequency	5	2
97	Frequency	10	3.6
97	Frequency	50	2.2
97	Samples	2	2.8
97	Samples	5	3.6
97	Samples	10	1.8
97	Samples	20	2.6
97	Samples	50	1.8
99	No	-	1.6
99	Frequency	2	3
99	Frequency	5	2.2
99	Frequency	10	1.4
99	Frequency	50	2
99	Samples	2	3
99	Samples	5	3
99	Samples	10	2.2
99	Samples	20	2.6
99	Samples	50	3.4

## Sheet: CRC
Preprocessing setting (view)			CRC
Similarity threshold [%]	Filtration method	# of filtered	Winning view [%]
90	No	-	2.8
90	Frequency	2	2.4
90	Frequency	5	2.8
90	Frequency	10	2.8
90	Frequency	50	2.8
90	Samples	2	2.2
90	Samples	5	2.6
90	Samples	10	2.8
90	Samples	20	2.4
90	Samples	50	2.4
94	No	-	2.8
94	Frequency	2	3.6
94	Frequency	5	2.2
94	Frequency	10	4
94	Frequency	50	2.2
94	Samples	2	3
94	Samples	5	2.8
94	Samples	10	3
94	Samples	20	3.4
94	Samples	50	1.8
97	No	-	1.8
97	Frequency	2	2.8
97	Frequency	5	1.8
97	Frequency	10	2.4
97	Frequency	50	1.6
97	Samples	2	4.4
97	Samples	5	2.6
97	Samples	10	0.8
97	Samples	20	1.6
97	Samples	50	1.8
99	No	-	4.6
99	Frequency	2	1.8
99	Frequency	5	2.8
99	Frequency	10	1.4
99	Frequency	50	2
99	Samples	2	2
99	Samples	5	2.8
99	Samples	10	2.4
99	Samples	20	1.8
99	Samples	50	2
